# Supplementary material for: Metabolites with SARS-CoV-2 Inhibitory Activity Identified from Human Microbiome Commensals
Source: mSphere. 2021 Dec 1;6(6):e00711-21. doi: 10.1128/mSphere.00711-21 (PMC8636105; doi:10.1128/mSphere.00711-21)
Supplement: TABLE S1 [file msphere.00711-21-st001.xlsx]

## Sheet: Sheet2
Species	Phylum	Class	Order	Family	Genus
Fusobacterium nucleatum	Fusobacteria	Fusobacteriia	Fusobacteriales	Fusobacteriaceae	Fusobacteria
Ralstonia sp.	Proteobacteria	Betaproteobacteria	Burkholderiales	Burkholderiaceae	Ralstonia
Neisseria flavescens	Proteobacteria	Betaproteobacteria	Neisseriales	Neisseriaceae	Neisseria
Aggregatibacter aphrophilus	Proteobacteria	Gammaproteobacteria	Pasteurellales	Pasteurellaceae	Aggregatibacter
Proteus mirabilis	Proteobacteria	Gammaproteobacteria	Enterobacterales	Morganellaceae	Proteus
Citrobacter sp.	Proteobacteria	Gammaproteobacteria	Enterobacterales	Enterobacteriaceae	Citrobacter
Shigella sp.	Proteobacteria	Gammaproteobacteria	Enterobacterales	Enterobacteriaceae	Shigella
Klebsiella pneumoniae	Proteobacteria	Gammaproteobacteria	Enterobacterales	Enterobacteriaceae	Klebsiella
Klebsiella sp.	Proteobacteria	Gammaproteobacteria	Enterobacterales	Enterobacteriaceae	Klebsiella
Porphyromonas sp.	Bacteroidetes	Bacteroidia	Bacteroidales	Porphyromonadaceae	Porphyromonas
Parabacteroides johnsonii	Bacteroidetes	Bacteroidia	Bacteroidales	Tannerellaceae	Parabacteroides
Parabacteroides merdae	Bacteroidetes	Bacteroidia	Bacteroidales	Tannerellaceae	Parabacteroides
Prevotella nigrescens	Bacteroidetes	Bacteroidia	Bacteroidales	Prevotellaceae	Prevotella
Prevotella melaninogenica	Bacteroidetes	Bacteroidia	Bacteroidales	Prevotellaceae	Prevotella
Bacteroides dorei	Bacteroidetes	Bacteroidia	Bacteroidales	Bacteroidaceae	Bacteroides
Bacteroides caccae	Bacteroidetes	Bacteroidia	Bacteroidales	Bacteroidaceae	Bacteroides
Bacteroides ovatus	Bacteroidetes	Bacteroidia	Bacteroidales	Bacteroidaceae	Bacteroides
Bacteroides sp.	Bacteroidetes	Bacteroidia	Bacteroidales	Bacteroidaceae	Bacteroides
Bacteroides fragilis	Bacteroidetes	Bacteroidia	Bacteroidales	Bacteroidaceae	Bacteroides
Deinococcus grandis	Deinococcus-Thermus	Deinococci	Deinococcales	Deinococcaceae	Deinococcus
Collinsella sp.	Actinobacteria	Coriobacteriia	Coriobacteriales	Coriobacteriaceae	Collinsella
Actinomyces viscosus	Actinobacteria	Actinobacteria	Actinomycetales	Actinomycetaceae	Actinomyces
Actinomyces israelii	Actinobacteria	Actinobacteria	Actinomycetales	Actinomycetaceae	Actinomyces
Rothia dentocariosa	Actinobacteria	Actinobacteria	Micrococcales	Micrococcaceae	Rothia
Micrococcus luteus	Actinobacteria	Actinobacteria	Micrococcales	Micrococcaceae	Micrococcus
Bifidobacterium adolescentis	Actinobacteria	Actinobacteria	Bifidobacteriales	Bifidobacteriaceae	Bifidobacterium
Bifidobacterium sp.	Actinobacteria	Actinobacteria	Bifidobacteriales	Bifidobacteriaceae	Bifidobacterium
Peptoniphilus sp.	Firmicutes	Tissierellia	Tissierellales	Peptoniphilaceae	Peptoniphilus
Coprobacillus sp.	Firmicutes	Erysipelotrichia	Erysipelotrichales	Erysipelotrichaceae	Coprobacillus
Megasphaera sp.	Firmicutes	Negativicutes	Veillonellales	Veillonellaceae	Megasphaera
Acidaminococcus sp.	Firmicutes	Negativicutes	Acidaminococcales	Acidaminococcaceae	Acidaminococcus
Hungatella hathewayi	Firmicutes	Clotridia	Clostridiales	Clostridiaceae	Hungatella
Eubacterium sp.	Firmicutes	Clotridia	Clostridiales	Eubacteriaceae	Eubacterium
Eubacterium infirmum	Firmicutes	Clotridia	Clostridiales	Eubacteriaceae	Eubacterium
Extibacter muris	Firmicutes	Clotridia	Clostridiales	Lachnospiraceae	Extibacter
Ruminococcus gnavus	Firmicutes	Clotridia	Clostridiales	Lachnospiraceae	Ruminococcus
Clostridium boltae	Firmicutes	Clotridia	Clostridiales	Clostridiaceae	Clostridium
Clostridium clostridioforme	Firmicutes	Clotridia	Clostridiales	Clostridiaceae	Clostridium
Clostridium aldenense	Firmicutes	Clotridia	Clostridiales	Clostridiaceae	Clostridium
Gemella sanguinis	Firmicutes	Bacilli	Bacillales	Staphylococcaceae	Gemella
Staphylococcus aureus	Firmicutes	Bacilli	Bacillales	Staphylococcaceae	Staphylococcus
Staphylococcus caprae	Firmicutes	Bacilli	Bacillales	Staphylococcaceae	Staphylococcus
Lactobacillus rhamnosus	Firmicutes	Bacilli	Lactobacillales	Lactobacillaceae	Lactobacillus
Enterococcus faecium	Firmicutes	Bacilli	Lactobacillales	Enterococcaceae	Enterococcus
Enterococcus faecalis	Firmicutes	Bacilli	Lactobacillales	Enterococcaceae	Enterococcus
Streptococcus sobrinus	Firmicutes	Bacilli	Lactobacillales	Streptococcaceae	Streptococcus
Streptococcus sp.	Firmicutes	Bacilli	Lactobacillales	Streptococcaceae	Streptococcus
Streptococcus gallolyticus	Firmicutes	Bacilli	Lactobacillales	Streptococcaceae	Streptococcus
